# Supplementary material for: A Weed-Derived Hierarchical Porous Carbon with a Large Specific Surface Area for Efficient Dye and Antibiotic Removal
Source: Int J Mol Sci. 2022 May 30;23(11):6146. doi: 10.3390/ijms23116146 (PMC9181242; doi:10.3390/ijms23116146)
Supplement: Supplementary file 1 [file ijms-23-06146-s001.zip]

Archive with 1 entries (1 files):
- ijms-1725567-supplementary.pdf
